# Supplementary material for: A Novel Mutation of OsPPDKB, Encoding Pyruvate Orthophosphate Dikinase, Affects Metabolism and Structure of Starch in the Rice Endosperm
Source: Int J Mol Sci. 2018 Aug 2;19(8):2268. doi: 10.3390/ijms19082268 (PMC6121672; doi:10.3390/ijms19082268)
Supplement: Supplementary file 1 [file ijms-19-02268-s001.zip]

Archive with 5 entries (4 files):
- Supplemental Data/Supplemental Figures.docx
- Supplemental Data/Supplemental Table S2.xlsx
- Supplemental Data/Supplementary Table S1.docx
- Supplemental Data/Supplementary Table S3.docx
- Supplemental Data/
