# Supplementary material for: A Novel Mutation of OsPPDKB, Encoding Pyruvate Orthophosphate Dikinase, Affects Metabolism and Structure of Starch in the Rice Endosperm
Source: Int J Mol Sci. 2018 Aug 2;19(8):2268. doi: 10.3390/ijms19082268 (PMC6121672; doi:10.3390/ijms19082268)
Supplement: Supplementary file 1 [file ijms-19-02268-s001.zip › Supplemental Data/Supplemental Table S2.xlsx]

## Sheet: Sheet1
Primer name	Chromosome	Forward Primer (5' to 3')	Reverse Primer (5' to 3')
Z1-1	1	AGGGGAAGAAAAACCTGACC	CCGCGTGCAGATAAAGTACA
Z1-2	1	AAACCTCTCGCTGTAATTAG	TGAACATTTATTGATATGGTAAA
Z1-3	1	ACTAGCTTCATTGCACAGGC	ACGACTGGGCTCGGAAAAAT
Z1-4	1	GCGAAAACACAATGCAAAAA	GCGTTGGTTGGACCTGAC
Z1-5	1	CAGCATACAGTACGCATCATCA	GCTCGTATCTCGATGAGTCCA
Z1-6	1	ACTGCTGTTGCGAAACGC	TGCAGCAAATCAAGCTGGAA
Z1-7	1	TGATGGTACAGCCACTTGGT	CGTACGATTGTCCTCGTCCT
Z1-8	1	TTGGGAGGTGTTGATAAGGC	ACCACCAGCGTCTCTCTCTC
Z1-9	1	AAGCCGGAAGAGGGACGACAGG	AAGGCGATAGCGGCGAACTTAGG
Z1-10	1	TTGACCAAAGGTGATTGTAAT	CTTGATGAGTTTCATGAGCA
Z1-11	1	AGTCCACCCAGTCCGTCAATGG	GAACACTCCTCCTCTGTTCTCACTCG
Z1-12	1	GTTCAGGCAATTCCATCGTT	CTAATTCGCGAAACGAATCT
Z1-13	1	GTCTCTGTGGAGTGGAAGCC	TTCACCGGATCTGATTACCC
Z1-14	1	CCACAAGCTCAAGCTTCAAA	TCGAATTACTCGCATTGATCC
Z1-15	1	ACGCTGAAAAGCAAGGATGT	TTCTAGCCCTCCTCTTTGACA
Z1-16	1	CAACCCCTCCAAATACCTGA	ACCGTGTTCATGCCTTTCAC
Z1-17	1	GAAAGGTGATGGGAGAGCAG	TGACACCCTCTCTCCACCTC
Z1-18	1	CACCTTCATGTCCGACCTCT	CGAATCGAACACCAGCCTAT
Z1-19	1	TAGACAAAGCAACGGGTTCC	CGGAAGCAGGAGAATCGTAG
Z1-20	1	TACCAAGACTCCGCTATGGC	GAAGAAGGGATCATGGATCG
Z2-1	2	TCGAAGCCATCCACCAACGAAG	TCCGTACGCCGACGAGGTCGAG
Z2-2	2	CACATGCTCTGGACACCAAC	GGAGCAAATAAGCCAACCAA
Z2-3	2	CTGCTAGCCTCACACCTACG	CATCTGATGCATGCACGTC
Z2-4	2	ATAGGGTGGGTGTGCTGAAC	GCACAAAACTGCAGGTCTCC
Z2-5	2	TACCTCGGCTCGGGTCAAT	CGACCAAGCGAGAAGGTACT
Z2-6	2	CCTCACGATTTTCCTCCAAC	ACGGTGGGATTAGACTGTGC
Z2-7	2	TTTTTATCTCGAGGTACGGTAGTAG	TGAGAATTAGTGTTCATTTGTAGATTC
Z2-8	2	TGGAAGCTGTTTCAAGTGGA	GGATATTTCGTTTTTCATTGTCA
Z2-9	2	CCCAGGCTAGCTCATGAACC	GCTACGTTTGAGCTACCACG
Z2-10	2	GGCCCGTCCAAGAAATATTG	CGGTGAGACAGAATCCTTACG
Z2-11	2	GGAAGCTTCAGCCTCACG	GGTTATACAACGGCGGATCT
Z2-12	2	TCTGCAAGCCTTGTCTGATG	TAAGTCGATCATTGTGTGGACC
Z3-1	3	TACTTTAATTTTGCAGCTC	TTTTACCCCACTCCATCT
Z3-2	3	CTGCACCGGAGAAATTTGAT	CGCATGCAGATGAATAGGTG
Z3-3	3	CAGGCCGGATCTAGTTGAAA	CAAAGTGAACAGGCTCGAGAT
Z3-4	3	ACAGCCAGTCGGACAAAT	TCTATGGAAGCAGAGCCT
Z3-5	3	GGAATCCCTCCCTTCTTGTC	GGTCGGTAAAGACGGTGAAA
Z3-6	3	CCAGGGATCTTCTCATCCAA	CCTGGCTAGCATACCACACA
Z3-7	3	GCCATTGATCTTCTGCAGGT	TTTGTTGTCAATGCCCTGTT
Z3-8	3	TGTGTACTTGACACATGAAAGGAA	TCAAACATACTCCCACAAGCA
Z3-9	3	TATAGCGGACTGGCCAAACT	CCACCCATGTCATCTTCCAT
Z3-10	3	CGACGCTGTTGATCCTGTTA	GAAATTAAGCAGCGGAAGCA
Z3-11	3	CCATCTCTTTCCACGACGAT	AGTGCGGCGAACAGATAAAG
Z3-12	3	GTGCGTGTTGTGGATGACTC	AGCCATGCTTGCATATCTCC
Z3-13	3	GCGAGATGGGCAGCTACTAC	ACACAATGTCCAGCTTGCAG
Z3-14	3	CCAAACATGGCCTTGTAGTAGACG	CTGTGGCTATGCCTTTGGTTGG
Z3-15	3	TGGGCTATTATTGGGCTTTG	CGTGGGATAAAACCACCAAG
Z3-16	3	TGCGCGTGAAAAATAAGAAA	CCATGCTTAGCCGCTACACT
Z3-17	3	GCCATCTTGCCATTTGTTCT	CTCTGCTTTTGCTGCCTCTT
Z3-18	3	GGTGCAGAGTGATGCAATTC	AACATTAGGGATGAGGCTGG
Z3-19	3	CCTCACCTGCCTGAAGAAGA	GGCATGAAGTATCCGATTCA
Z4-1	4	CTAAAACCACAGACAGTTTGAA	CAACAATTAAGTCACCAACAAA
Z4-2	4	GGGCATGGAAAATATGCACT	AGAGGCCAGGTCATTTCAAG
Z4-3	4	AGCCCAGTGATACAAAGATG	GCGAGGAGATACCAAGAAAG
Z4-4	4	CTCACAGTTTCTAGGCGGAAA	AGCCGAGTAGGGCTGAATAA
Z4-5	4	AAACTTTCTGTGATGGTATC	ATCCTTGTCTAGAATTGACA
Z4-6	4	GACGAACTCAACTTGGCAAAC	GGATTCGTCAAAGGACAACAA
Z4-7	4	CCACGTATAAAGCAGTTTGTTAGG	CAAGTGTGGTTGTTAGCATCAAA
Z4-8	4	CTCTGAGGTAGCAGCCATCG	TTAACCACACGCGGTTGC
Z4-9	4	TCCGTTGATATCGTGCCTAA	GGATGTACAGGTGGATTGAAGG
Z4-10	4	ACCTTTTCTTGGCTTGAGGG	GCTTTTGCTACTTTTGGGGG
Z4-11	4	TTGGTTGCTTCCTCCCATAC	GGCATTGTACGACGGATCTC
Z4-12	4	ACTGTGGAGTACAGGTCGGC	GAAACGGAAACGAAACCCTC
Z4-13	4	CCGCTACTAATAGCAGAGAG	GGAGCTTTGTTCTTGCGAAC
Z5-1	5	GGCGATTCTTGGATGAAGAG	TCCCCACCAATCTTGTCTTC
Z5-2	5	ACCTCATCATGCTGAACGTG	TGAGGAACTCCGACTTCTGG
Z5-3	5	TGTTGACATCTCGATCAACG	CACATGTCATCTGCCCACT
Z5-4	5	GCTCCCCTCAACTTTTCCTC	TCGGTTGCCTGAATACCTTT
Z5-5	5	TTATATATTCAATTGAGGCGTAAAGG	CCTTGGTATGATGCCATGAA
Z5-6	5	TTGTAGATGTTGCCAGTTTG	TGTTGACATCTGTGAGCCGG
Z5-7	5	TCCCGGACTCGAGTTACATC	CCTTTGGCTGTTTTGACTCC
Z5-8	5	CATGCAACAACGTCACCTTC	ATGGTTGGTAGGCACCAAAG
Z5-9	5	CTGCACTGCTGAAATGGAGA	GCTGGGATATCAACCCTACG
Z5-10	5	CAAGGCAGAAGAACAAACGTTCC	CGTATTGTGTGGCTGCTGCTAGG
Z5-11	5	GGAGTTCTGGTGGCTTTCC	CAGTTCCCCATTTCCCTCTA
IZ5-1	5	GCAGGAGATGAAAACGAGCA	ATCCGTATCCTATCCGCACC
Z5-12	5	AATTGGTCTAAATGGCAGCA	AGGATAATCTGCATATTGGGATA
IZ5-4	5	CCTCCGGGCTGATAGTACTT	CCGGGCTGATAATACTTGTCG
Z5-13	5	TGAGTTTCCGGTGTTCCATA	AAGGCAAAGTCGTTCAGCTT
Z6-1	6	GCAATCTAGTAAACTGTTCGAGAAA	TGGAATTTAAACATCCTCAATGC
Z6-2	6	CACCTTTTGTCTAATCAAATCAGTTT	TCTTTGGTGCTGAAAGTATGTAAGA
Z6-3	6	CCTTTGTACATACCCTAAGCATCG	AACTTGGAAAGGCTTGGATG
Z6-4	6	CCTCATCCAGGGGTCATGTA	CGGTCAAGTGTCATCCAGGT
Z6-5	6	CTGACCTGACGGCTGACATGACC	CAAGCAACCTTTCGGGATTTGC
Z6-6	6	GCGGCTTTGAGAGTTGTTTT	TCGTCATGGTAGCAGAGAGG
Z6-7	6	CTAGCCAAACTCACTTGTCATCC	GATATGACTGATTGGGACAGTGG
Z6-8	6	GGCATTGTAGCCAATCCAGA	AAACACACTCCCCCATGAGA
Z6-9	6	TAAGTTTCAGAAGCATGTTTACC	GCTAACCAATTTCAGACTACAAG
Z6-10	6	TCATAACAGTCCACTCCCCC	TGGTACTCCATCATCCCATG
Z6-11	6	ATTGGTAGCTCAATGCAAGC	GTGCAACAACCCCACATG
Z7-1	7	TGACTGTTACCCTTACGTGCAG	CGGGATGAAACAGATTCTGAG
Z7-2	7	GTCCATGCATCCATCTCTAG	ACGGAAGGAATACGTCTGTA
Z7-3	7	GGCAAGTTAAAACCGAGCAG	CCATGGAAGGCTGTAACCAT
Z7-4	7	GCCACTCCAGCCAACTAAGA	CACGGGCATTGTGCTAGTTA
Z7-5	7	ATTAGATACATCAGCGGGGG	GCTGCTGTACGATGTGATCC
Z7-6	7	CCCCATGAGGCCTACACTT	AGCAGCATAATCAGATGAGACG
Z7-7	7	ATCGGTGCCGCTCCTAGAT	CACTCCACAGACATGCAATTT
Z7-8	7	ACACAGAGGTGGTGGTGACA	GGACAGCCATGTTTTGCTCT
Z7-9	7	TCTCCTCTTCCCCCGATC	ATAGCGGGCGAGGCTTAG
Z7-10	7	ACAGTATCCAAGGCCCTGG	CACGTGAGACAAAGACGGAG
Z7-11	7	GCCCACCTGTCATTGAGAGTA	GTTTTTGCGCTTTTGTTGCT
Z7-12	7	TCCTTGTGAAATCTGGTCCC	GTAGCCTAGCATGGTGCATG
Z7-13	7	GGACAGAATGTGAAGACAGTCG	ACTAATCCACCAACGCATCC
Z7-14	7	TGGAGGCTTTCTCGCTTTC	GAGGAAGTCGAGGATGAGGA
Z8-1	8	GAAACCACCACACCTCACCG	CCGTAGACCTTCTTGAAGTAG
Z8-2	8	TGCTGCATTATCGACACACATCC	GTCGCTTTCGATGAAGAGATCG
Z8-3	8	TTATCTGGGATCCATCGAGC	GTGAATTTCCTTGGAGGGAC
Z8-4	8	CCAAAACATTTAAAATATCATG	GCTTGTTGGTCATTACCATTC
Z8-5	8	TAGGTTGGCAGACCTTTTCG	GTCAAGATCATCCTCGTAGCG
Z8-6	8	CGTGCGGCTTACAAGAGATA	TGAGGCACTAATCATCTTCTCtg
Z8-7	8	CAAAGCTGTATTTTGAAGGCTCT	TTTTCTGGGGGAACCTTTTT
Z8-8	8	GAACCAGAGGACAAAAATGC	CATCATACATTTGCAGCCAG
Z8-9	8	CCACCATTAAACAATCTCAGAGG	AAAGTAGGAGTGCATCTAATCTACCC
Z8-10	8	GTGAAAACAATTGTGCTAAAAAC	AGCATTTCAGTTAAGTCAGTGTT
Z8-11	8	CGTGAAACACAAGAACCAGATGC	AGCAATGTCTGCCTGCTACTGC
Z8-12	8	TGCTGCTTATGAGGCTGCTA	GCATCACTGTCCTCAGCATC
Z8-13	8	CTTCCACAAGCTTGGCTAGG	AATGCCATCCCCTACTCATG
Z8-14	8	AACCATGAATGAATCCCTGA	TGCAACTGACATCCTGCAAT
Z8-15	8	TGAATTGAACCTCCGTCCTC	AGAACTGCACCACGAAGCTC
Z9-1	9	CACATGGCACCAACCTCC	GCCAAGTCATTCACTACTGG
Z9-2	9	AAGTCTAGTTTGCCTCCC	AATTTCTACGTCGTCGGGC
Z9-3	9	GAATGGGATTAGACGATTT	CCATGAGTGACATCAAAAGG
Z9-4	9	AAGGAGCATCTTTCTAGCATCG	ACGCCTGGAAGACAATCAAA
Z9-5	9	TCAACTTTTCCTTCCCTCCTC	CTTTCTCCCCGTTTGACCTC
Z9-6	9	CCAAGATGTCACATGAGAGAGAA	TCAAAAGTAGATGGAGGGAGTAGT
Z9-7	9	CTGTTCGGTCACGGCTAGA	GGAATCGGCTTTGTTGTTGT
Z9-8	9	AATTTCTTGGGGAGGAGAGG	AGTATCCGGTGATCTTCCCC
Z9-9	9	TATGTGCATTTGTAAGGTGA	GCTTTAGATTATTGAGCGAG
Z9-10	9	AAATGCCCCATGCACAAC	TTGTCAGATTGTCACCAGGG
Z9-11	9	GGCCAACGTGTGTATGTCTC	TATATGCCAAGACGGATGGG
Z9-12	9	AACTCCACATGATTCCACCC	GAGAAGGTGGTTGCAGAAGC
Z9-13	9	CCAATTACGGTGACCTGCTA	TGTCGAAACACAACAGTGTCAA
Z10-1	10	CAAAGAAGACCCCTGACCTG	CAGCAATATTTATTGTTTCAAAGATAG
Z10-2	10	GCTGCTTAATGTTCTGTGACA	GCCCACATTCAATGTCCTTTACA
Z10-3	10	GTCATGAATGTCCCCTCTTA	CCACCGTTGACAATAGTGTTC
Z10-4	10	CTGTCGCAGTAGTACAAGTAG	GTGGAAAACAGGGAGAAGACA
Z10-5	10	GACAAGGTGTTGCCCAAGAAGA	CGCATCCATGCATATCCAAAAG
Z10-6	10	CCGGCCACTAATTAAAGGTG	CATCATCCCTTTCCTCATCC
Z10-7	10	GTCAAAGGCTCTTTGATGTCC	GGGACAAACAGATGTCTTGAG
Z10-8	10	AATGACAAGGCCGACGATAG	TATTACCCAGGCCAACCTGT
Z10-9	10	GAAGGTAAACCTTCTCCACTC	TGGATCGAAATAACCGGCTA
Z10-10	10	CGTATTGTCTATCTCCTCCT	GCCATCAAATAGACCAAAGCT
Z10-11	10	GGAAGCTAAGTATGGGAGAAGA	GTTGTGCATCTAGACGTGTACT
Z10-12	10	CATGCTACAGAGAGGGAAGC	ACGGCGTCTTTCGGTGTC
Z11-1	11	CCAACCATTTCATGGCGATGA	TAGGCAGTGAGTGTTCTTGGTCT
Z11-2	11	CAGCTAGTGAGCTCCTAGTG	GCTAACCCACCAACTTATTC
Z11-3	11	TGATGAGCTCTCACTTGTTGAAA	CGTACATTGGCTTATGTGATCTG
Z11-4	11	TTTGAACATGCGTGCAAATTA	GTCAGGGGCTCATGCTTCT
Z11-5	11	CGCTGTTGTTAGGATTAG	CTTACTACAGGTGGATGG
Z11-6	11	CGTCCGTTCATCCTAGTGGT	ACCCAAAGCCCAACTTTCTT
Z11-7	11	GTCCGAGTCCAACTTGGGTA	AGGGCTGGGTAATTGATTGA
Z11-8	11	ACGGCTAAACGGTACTGCAT	ACACCAAGGGTGAAAAGTGG
Z11-9	11	GACAAGAACTTCTGCTGCCTTA	AAAGGAACCTGCGAGGATTT
Z11-10	11	ACATTGCCAACAACAGAGTTTG	CTGACGCAATCAGGCATATC
Z11-11	11	GCTGAACGTTTCAATATGTA	GTTTGTAGGGAGTTTAATGG
Z11-12	11	AGCCCCGAATAAATCCACCT	CTGGAGGAGCATTTGGTAGC
Z11-13	11	ATCGATCGATCTTCACGAGG	TGCTATAAAAGGCATTCGGG
Z12-1	12	CAACTTACCATCGGGTTGAAA	TGAGATTTATACACATCATCGAGAG
Z12-2	12	TGTCGGCAAACTTAGGGAAT	TCGGTAGGCAGTAGTGAGCA
Z12-3	12	TCTCAAGCATGTCAAGGCTTA	ATGAACATGCAGAGCACCAA
Z12-4	12	AAACCAGAACACGTTACTCTCG	GAACTCCTGCAACGAGAAGC
Z12-5	12	TCTTGCATTCATATGGGTTTATG	TGAAGCATGTGGTCATAGGG
Z12-6	12	TGGGCAACTGAATCTAACCA	GGAGATGATGATGCGGTGAT
Z12-7	12	TTGAGAGCGTTTTTAGGATG	TCGGTTTACTTGGTTACTCG
Z12-8	12	ATCATGTGGCCAGTGAGTGA	GGCATCCCAGTCATCCTCTA
Z12-9	12	TGTGTAGTAGGTGTGATGGTTACG	CAGTTGTAGCAACAGAGCTGGTA
Z12-10	12	CGGTCGTACGTGTAGCAAGA	TGATGGCCAAGAATTTAGGG
Z12-11	12	GATGGAGTTTTTCGTGGATCA	TCCGCTAACCGGTTTTACTG
Z12-12	12	TGTGGCATGCAAGCAGTT	GGCGACGTCGACTTTAGTTC
Z12-13	12	TGTGCTTCTGGTGAACAACTTT	CCAAATGGCGGGTAATCATA
